# Supplementary material for: Effects of periodic sensory perturbations during electrical stimulation on gait cycle period
Source: PLoS One. 2018 Dec 31;13(12):e0209781. doi: 10.1371/journal.pone.0209781 (PMC6312303; doi:10.1371/journal.pone.0209781)
Supplement: S1 Data Set — (ZIP) [file pone.0209781.s001.zip]

Archive with 1 entries (1 files):
- Combined data share.xlsx
