# Supplementary material for: Effects of periodic sensory perturbations during electrical stimulation on gait cycle period
Source: PLoS One. 2018 Dec 31;13(12):e0209781. doi: 10.1371/journal.pone.0209781 (PMC6312303; doi:10.1371/journal.pone.0209781)
Supplement: S1 Data Set — (ZIP) [file pone.0209781.s001.zip › Combined data share.xlsx]

## Sheet: ankle-full amp
Subject ID	Subject Group		Test 1 Amp(mA)	Negative			Positive													Subject		-60		-40		-20	20	40			-60	-40	-20	20	40
		Dominant Leg		-60	-40	-20	20	40			-60	-40	-20	20	40					1
A01	Ankle	Right	20	X	X	X	X	X												2
A02	Ankle	Right	25	⃝	∆	X	X	X												3
A03	Ankle	Right	30	X	∆	X	X	X												4
A04	Ankle	Left	30	X	X	⃝	∆	∆												5
A05	Ankle	Right	25	∆	⃝	∆	X	X												6
A06	Ankle	Right	25	X	X	X	∆	X												7
A07	Ankle	Right	25	X	X	X	∆	X												8
A08	Ankle	Right	30	X	X	X	⃝	X												9
A09	Ankle	Right	30	X	X	∆	X∆	X												10
A10	Ankle	Right	25	X	X∆	⃝	X	X∆												11																	∆
A11	Ankle			X	⃝	⃝	X	X												12																	∆
A12	Ankle			x	x	x	x	x												13																	∆
A13	Ankle			x	o	∆	x	x												14																	∆
A14	Ankle			x	o	o	∆	x												15																	∆
A15	Ankle			x	x	o	o	∆												16																	∆
A16	Ankle			o	o	∆	x	x												17																	○
A17	Ankle			x	x	x	x	x												18																	○
A18	Ankle			x	∆	⃝	o	∆												19																	○
A19	Ankle			x	o	⃝	x	x												20																	○
A20	Ankle			∆	o	⃝	x	x												21																	○
A21	Ankle		35	∆	o	⃝	o	x												22																	○
A22	Ankle		45	x	x	⃝	∆	x												23																	○
A23	Ankle		35	x	x	∆	∆	x												24																	○
A24	Ankle		35	o	o	∆	x	x												25																	○
A25	Ankle		35	x	x	o	∆	x												26																	○
A26	Ankle		45	x	∆	o	o	∆												27																	○
A27	Ankle		35	x	o	o	o	∆												28							n/a	n/a									○
A28	Ankle		30	o	o	x								x	x					29																	○
A29	Ankle		30	x	o	o	x	x														○									7	16	20	13	5
										Subject	-60	-40	-20	20	40			-60		-40		-20		20		40
										1
										2
										3
										4
										5
										6
										7
										8
										9
										10
										11
										12
										13
										14
										15
										16
										17
										18
										19
										20
										21
										22
										23
										24
										25
										26
										27
										28				n/a	n/a
										29
										Subject	-60	-40	-20	20	40			-60		-40		-20		20		40
										1
										2
										3
										4
										5
										6
										7
										8
										9
										10
										11
										12
										13
										14
										15
										16
										17
										18
										19
										20
										22
										23
										24
										25
										26
										27
										28
										29
											*Subject 21 is missing here

## Sheet: ankle-half amp
Subject ID	Subject Group			Test 2 Amp(mA)			Negative	Positive
		Age	Dominant Leg		-60	-40	-20	20	40			-60	-40	-20	20	40
A01	Ankle	22	Right	14	X	X	X∆	X	X
A02	Ankle	18	Right	16	∆	⃝	⃝	∆	∆
A03	Ankle	21	Right	14	X	X	X	X	X
A04	Ankle	22	Left	15	X	X	X	⃝	⃝∆
A05	Ankle	21	Right	15	X	X	⃝	X	X
A06	Ankle	23	Right	15	X	X	⃝	X	X
A07	Ankle	24	Right	15	X	X	∆	⃝	X
A08	Ankle	19	Right	15	X	X	∆	X	X
A09	Ankle	20	Right	18	X	X	X	∆	∆
A10	Ankle	20	Right	15	X	X	X	∆	X
A11					X	X	o	O	∆
A12					x	x	x	x	x
A13					x	x	o	x	x
A14					x	x	x	x	x
A15					x	x	x	x	x
A16					x	x	o	o	x
A17					x	x	∆	x	x
A18					o	x	∆	∆	x
A19					x	x	∆	x	x
A20					x	x	x	∆	x
A22				25	x	x	x	∆	x
A23				20	x	x	o	x	x
A24				20	x	x	x	∆	x
A25				19	x	x	x	x	x
A26				22	x	x	o	o	o
A27				17	x	x	∆	∆	x
A28				15	x	x	o	o	x
A29				16	x	x	x	x	x
*A21 -missng

## Sheet: knee-full&half amp
KNEE FULL AMP
Subject ID	Subject Group			Test 1 Amp(mA)	Negative			Positive		Test 2 Amp(mA)	Negative			Positive
		Age	Dominant Leg		-60	-40	-20	20	40		-60	-40	-20	20	40
K01	Knee	22	Right	45	X	∆	⃝	X	X	23	X	X	X	X	X	k		X			X	X
K02	Knee	20	Right	30	X	∆	∆	X	X	16	X	X	X	X	X	l		X	∆	∆	X	X
K03	Knee	22	Right	35	∆	∆	⃝	⃝	∆	22	∆	X	X	∆	X	m		∆	∆	⃝	⃝	∆
K04	Knee	20	Right	40	X	X	∆	X	X		n/a					n		X	X	∆	X	X
K05	Knee	20	Right	35	X	X	∆	∆	X	17	X	X	∆	X	X	o		X	X	∆	∆	X
K06	Knee	22	Right	45	⃝	⃝	⃝	⃝	∆	25	X	X	X	∆	X	p		⃝	⃝	⃝	⃝	∆
K07	Knee	23	Left	38	X	X	X	⃝	∆	25	X	X	X	∆	⃝	q		X	X	X	⃝	∆
K08	Knee	22	Right	35	⃝	⃝	∆	X	X	26	X	X	∆	∆	∆	r		⃝	⃝	∆	X	X
K09	Knee	20	Right	50	∆	∆	X	X	X	25	X	X	∆	⃝	∆	s		∆	∆	X	X	X
K10	Knee	21	Right	30	∆	⃝	⃝	∆	X	20	X	∆	⃝	X	X	t		∆	⃝	⃝	∆	X
K11	Knee	22	Right	40	X	X	X	X	X	25	X∆	⃝	⃝	X	X	u		X	X	X	X	X
																	Subject	-60	-40	-20	20	40			-60		-40		-20		20		40
																	1
																	2
																	3
																	4
																	5
																	6
																	7
																	8
																	9
																	10
																	11
KNEE HALF AMP
Name	Subject Group			Test 1 Amp(mA)	Negative			Positive		Test 2 Amp(mA)	Negative			Positive
		Age	Dominant Leg		-60	-40	-20	20	40		-60	-40	-20	20	40		Subject	-60	-40	-20	20	40			-60		-40		-20		20		40
K01	Knee	22	Right		X	X	X	X	X		X	X	X	X	X		1
K02	Knee	20	Right		X	X	X	X	X		X	X	X	X	X		2
K03	Knee	22	Right		∆	x	x	∆	x		∆	X	X	∆	X		3
K04	Knee	20	Right		na	na	na	na	na		na	na	na	na	na		5
K05	Knee	20	Right		x	x	∆	x	x		X	X	∆	X	X		6
K06	Knee	22	Right		x	x	x	∆	x		X	X	X	∆	X		7
K07	Knee	23	Left		x	x	x	∆	⃝		X	X	X	∆	⃝		8
K08	Knee	22	Right		x	x	∆	∆	∆		X	X	∆	∆	∆		9
K09	Knee	20	Right		x	x	∆	⃝	∆		X	X	∆	⃝	∆		10
K10	Knee	21	Right		x	∆	⃝	x	x		X	∆	⃝	X	X		11
K11	Knee	22	Right		x	⃝	⃝	x	x		X∆	⃝	⃝	X	X			*Subject 4 is missing here

## Sheet: ankle-full-negative
Subjects	A02	A03	A04	A05	A09	A10	A17	A16	A11	A15	A18	A26	A13	A14	A24	A27	A23	A29	A25	A28	A19	A22	A21	MEAN	SD
Baseline	100	100	100	100	100	100	100	100	100	100	100	100	100	100	100	100	100	100	100	100	100	100	100	100	0		0	0	0
-20	91.8888	97.4366	98.9755	98.346	100.516	99.8074	98.76	99.2825	98.2698	98.6818	97.1669	99.1033	97.6142	98.7065	98.2441	99.5127	98.1677	99.0095	98.0425	101.257	99.2954	98.9413	98.6137	98.506	1.71496	23	-20	-1.49399	0.99741
-40	96.1067	98.7249	105.374	97.7719	102.596	101.14	97.32	96.4703	97.1412	100.954	97.7026	97.4267	97.0922	97.6307	97.5955	98.0158	99.3296	97.741	99.215	97.698	97.8013	99.5072	97.3102	98.5941	2.14679		-40	-1.4059	1.30852
-60	96.4535	98.0267	110.266	97.1266	102.623	100.815	96.85	94.8188	99.1073	100.985	97.1397	98.08	96.9699	97.5362	96.2573	98.4703	98.6559	97.8788	99.8269	95.2129	100.752	100.226	96.5811	98.7243	3.18943		-60	-1.27569	1.95266
0	95.61	99.0872	102.127	98.129	100.535	100.482	98.7	100.562	98.8707	101.665	96.074	100.836	98.1392	97.8942	101.607	99.101	99.1904	98.9221	99.7333	101.902	102.346	100.063	98.2687	99.5585	1.80444		0	-0.441489	1.63894
Difference value																								Mean	SD		T-test	P-value
-20	-8.11122	-2.56344	-1.02454	-1.65399	0.515565	-0.192647	-1.24	-0.717466	-1.73025	-1.31819	-2.83306	-0.896745	-2.38581	-1.29346	-1.7559	-0.487268	-1.83231	-0.9905	-1.95751	1.25663	-0.704586	-1.05866	-1.38634	-1.49399	1.71496	23	-4.17789	0.000195371
-40	-3.89329	-1.2751	5.37367	-2.22806	2.59575	1.14023	-2.68	-3.52967	-2.85877	0.953605	-2.29738	-2.57333	-2.90781	-2.36931	-2.40452	-1.98418	-0.670394	-2.25895	-0.784969	-2.30197	-2.19869	-0.492787	-2.68983	-1.4059	2.14679		-3.14072	0.00237496
-60	-3.54648	-1.97332	10.2662	-2.8734	2.62255	0.814678	-3.15	-5.18124	-0.892698	0.985372	-2.86027	-1.91995	-3.03005	-2.46384	-3.74269	-1.52967	-1.34412	-2.12121	-0.173118	-4.78712	0.752421	0.225983	-3.41885	-1.27569	3.18943		-1.91821	0.0340777
0	-4.38997	-0.912835	2.12674	-1.87095	0.53523	0.482066	-1.3	0.561925	-1.12929	1.66523	-3.92596	0.836246	-1.86083	-2.10582	1.60738	-0.898991	-0.809624	-1.07792	-0.266669	1.90201	2.34619	0.0629181	-1.73132	-0.441489	1.80444		-1.17339	0.126594
																																			∆

## Sheet: ankle-full-positive
Subjects	A04	A05	A06	A07	A08	A15	A18	A14	A27	A23	A25	A19	A22	A21	Mean	SD
Baseline	100	100	100	100	100	100	100	100	100	100	100	100	100	100	100	0			0	0	0
20	101.805	99.0402	100.283	100.064	101.915	102.184	101.622	99.9904	101.407	101.775	100.912	101.226	100.893	102.184	101.093	0.946295	14		20	1.09272	0.946295
40	104.798	98.8227	99.9345	100.732	101.522	100.883	101.602	100.008	101.061	100.986	100.533	103.211	100.893	100.083	101.076	1.46466			40	1.07635	1.46466
0	99.1917	100.012	101.847	100.223	100.306	101.919	98.504	100.059	100.412	100.759	101.756	101.121	100.893	100.263	100.519	0.973182			0	0.518914	0.973182
Difference															Mean	SD		T-test	P-value
20	1.80452	-0.95976	0.282769	0.0637209	1.9149	2.18399	1.62154	-0.00957499	1.40679	1.77499	0.911656	1.22563	0.892857	2.184	1.09272	0.946295		4.32061	0.000415475
40	4.79832	-1.17727	-0.0655164	0.731615	1.52228	0.883443	1.60198	0.00773958	1.06085	0.985626	0.533223	3.2107	0.892857	0.0831081	1.07635	1.46466		2.74968	0.00827394
0	-0.808254	0.0120471	1.84711	0.222868	0.305928	1.91852	-1.49601	0.0589199	0.412477	0.758935	1.75552	1.12113	0.892857	0.26275	0.518914	0.973182		1.9951	0.0337144

## Sheet: knee-full-negative&positive
Subjects	K01	K02	K03	K04	K05	K06	K08	K09	K10
Baseline	100	100	100	100	100	100	100	100	100			Mean	SD
-20	98.6449	96.9043	98.4173	100.228	101.242	99.1498	98.5684	94.1601	97.7202			98.3372	2.02203
-40	97.9744	97.9372	97.894	101.626	101.691	96.5982	96.9612	95.7204	97.3409			98.1937	2.09527
-60	98.4459	98.129	99.6695	101.137	102.847	95.4104	97.0786	96.9499	99.213			98.7646	2.26967
0	100.523	101.214	99.9874	100.202	101.349	96.8757	99.3033	100.433	97.1929			99.6755	1.61916
Difference value												Mean	SD		T-test	P-value
-20	-1.35511	-3.09572	-1.58273	0.228346	1.24152	-0.850152	-1.43157	-5.83993	-2.27982			-1.6628	2.02203	9	-2.46702	0.0194453
-40	-2.02563	-2.06279	-2.10595	1.62599	1.69055	-3.40177	-3.03879	-4.27956	-2.65908			-1.80634	2.09527		-2.58631	0.0161489
-60	-1.55405	-1.87101	-0.330546	1.13732	2.84744	-4.5896	-2.92143	-3.05009	-0.787015			-1.23544	2.26967		-1.63298	0.0705579
0	0.522908	1.21375	-0.0126215	0.201533	1.34927	-3.12426	-0.696732	0.432544	-2.8071			-0.324524	1.61916		-0.601282	0.282149
Subjects	K03	K04	K06	K07	K10
Baseline												Mean	SD
20	100.814	100.864	101.304	100.6	99.9386							100.704	0.498499
40	101.344	100.637	102.869	101.393	99.3463							101.118	1.28087
0	99.0813	100.099	101.042	96.7441	101.646							99.7224	1.92757
Difference value												Mean	SD		T-test	P-value
20	0.813686	0.864216	1.30376	0.60006	-0.0613662							0.704072	0.498499	5	3.15818	0.0171218
40	1.34431	0.637136	2.86885	1.3933	-0.65367							1.11799	1.28087		1.95171	0.0613581
0	-0.918707	0.0992165	1.04167	-3.25587	1.64554							-0.277631	1.92757		-0.322065	0.618234

## Sheet: Averages-Gait cycle(ms)
Subject Name	Test 1								Test 2
	Positive				Negative				Positive				Negative
			Average	# of steps			Average	# of steps			Average	# of steps			Average	# of steps
K01	1000	1123.87	14.7597	31	1000	1122.58	13.4084	31	1000	1126.77	11.4155	31	1000	1123.55	13.7957	31
	1143	1106.91	16.1391	68	1101	1107.37	12.6879	76	1148	1129.71	14.1391	69	1103	1131.94	10.8302	72
	1163	1110.81	13.8254	74	1081	1099.84	17.753	63	1168	1131.18	14.4066	68	1083	1131.14	15.6541	70
	1123	1120.85	13.2987	59	1061	1105.14	19.6715	74	1128	1123.09	13.0735	68	1063	1114.56	19.7321	68
					1121	1128.45	13.8004	71					1123	1126	16.5812	80
A01	1000	1120.32	17.9785	31	1000	1131.61	18.0918	31	1000	1043.23	14.2331	31	1000	1073.55	18.1748	31
	1139	1110.14	17.0811	74	1110	1137.81	23.7608	73	1064	1047.92	13.9352	72	1054	1074.59	14.2569	74
	1159	1109.58	14.8644	72	1090	1115.65	17.1908	69	1084	1044.58	12.6644	72	1034	1066.2	16.5931	71
	1119	1104.23	13.904	71	1070	1123.97	20.159	68	1044	1059.84	15.2744	64	1014	1058.22	21.8163	73
					1130	1099.72	15.6552	67					1074	1059.3	13.9718	71
K03	1000	1363.23	29.1418	31	1000	1390	27.4469	31	1000	1412.9	38.052	31	1000	1397.1	30.897	31
	1379	1374.32	40.3702	44	1368	1368	27.5435	60	1421	1411.43	27.5963	56	1374	1402.5	22.0948	56
	1399	1381.55	31.9979	58	1348	1360.73	27.7458	55	1441	1413.04	34.1611	56	1354	1412.55	29.5157	55
	1359	1350.7	35.2977	57	1328	1385.41	70.6554	37	1401	1401.38	46.4323	58	1334	1418.73	32.3782	55
					1388	1389.82	47.9766	57					1394	1375.86	32.8225	58
A10	1000	1287.42	22.7988	31	1000	1280.97	22.4135	31	1000	1270.65	21.1243	31	1000	1279.68	22.2836	31
	1308	1260.22	28.6348	46	1261	1278.5	30.505	54	1292	1280.51	21.369	59	1255	1283.53	20.3788	51
	1328	1288.46	47.6397	26	1241	1295.57	46.9228	61	1312	1254.26	18.4805	61	1235	1287.44	20.8273	43
	1288	1268.44	33.3	45	1221	1291.4	39.117	57	1272	1254.19	25.5784	62	1215	1282.63	25.1798	57
					1281	1287.14	28.0074	56					1275	1282.13	22.4436	61
A09	1000	1418.71	24.3231	31	1000	1389.68	17.7921	31	1000	1352.26	24.1812	31	1000	1343.55	17.4257	31
	1434	1407.59	23.0416	58	1369	1396.84	26.5551	57	1372	1365.56	21.6905	54	1324	1371.21	24.3568	58
	1454	1418.65	20.3912	52	1349	1425.75	31.856	40	1392	1356	19.8699	55	1304	1361.09	17.4984	55
	1414	1397.12	23.1226	52	1329	1426.12	28.123	49	1352	1364.24	18.0233	59	1284	1363.27	26.1091	55
					1389	1397.12	16.8426	52					1344	1368.75	28.7347	56
A02	1000	1369.68	72.7316	31	1000	1342.26	33.4375	31	1000	1272.58	38.468	31	1000	1289.35	47.9538	31
	1385	1311.64	40.3807	61	1322	1233.38	43.2029	65	1294	1270.69	36.7477	58	1265	1269.29	34.8429	56
	1405	1336.07	49.5741	61	1302	1290	36.823	60	1314	1300.85	38.8759	59	1245	1260.54	31.4741	56
	1365	1328.36	46.1384	55	1282	1294.66	41.6845	58	1274	1287	45.6361	50	1225	1274.83	44.8535	60
					1342	1283.33	45.9312	63					1285	1264.1	45.3643	61
K02	1000	1404.33	22.8463	30	1000	1377.74	18.3865	31	1000	1355	18.8917	30	1000	1323.55	27.9939	31
	1423	1355.71	25.288	56	1354	1335.09	24.1809	55	1375	1349.44	26.9463	54	1309	1340.96	22.0747	52
	1443	1360	26.0623	54	1334	1349.32	21.9611	59	1395	1350	33.9518	56	1289	1348.77	29.3422	57
	1403	1402.26	30.2325	53	1314	1351.96	24.6738	56	1355	1343.97	35.8775	58	1269	1346	28.7715	60
					1374	1394.46	25.9314	56					1329	1337.44	36.7504	59
K05	1000	1262.58	19.8272	31	1000	1234.84	17.4873	31	1000	1275.48	17.0956	31	1000	1248.39	15.9367	31
	1285	1273.49	23.2905	63	1218	1250.17	20.0423	59	1289	1255.17	19.6142	60	1227	1245.08	15.3431	61
	1305	1270.62	19.4263	64	1198	1255.71	17.7541	63	1309	1239.37	18.128	63	1207	1248.21	16.323	67
	1265	1263.83	13.6657	60	1178	1270	14.4115	53	1269	1247.29	17.9876	59	1187	1252.62	14.2825	65
					1238	1251.5	17.2543	60					1247	1258	20.9408	55
A03	1000	1399.03	17.5793	31	1000	1403.23	25.3807	31	1000	1236.77	17.2022	31	1000	1265.48	17.2894	31
	1419	1379.83	25.1431	60	1383	1367.25	20.8699	51	1256	1233.43	13.0909	67	1247	1265.17	14.2953	58
	1439	1378.63	22.0372	51	1363	1385.33	21.6651	60	1276	1234.03	17.2218	62	1227	1261.93	16.8437	57
	1399	1378.47	20.8288	59	1343	1375.54	18.7733	56	1236	1230.97	17.7145	62	1207	1254.33	15.2234	60
					1403	1390.42	20.5207	48					1267	1252.76	15.8715	58
A04	1000	1309.35	25.1576	31	1000	1275.16	30.3173	31	1000	1457.1	22.1966	31	1000	1465.33	35.109	30
	1330	1332.98	39.6374	57	1254	1262.1	31.7334	62	1479	1471.76	26.1309	51	1441	1578.04	39.9009	51
	1350	1372.18	30.5924	55	1234	1343.68	56.9972	57	1499	1492.45	29.0496	49	1421	1535.74	33.6054	47
	1310	1298.77	22.0446	57	1214	1406.07	51.9678	56	1459	1469.6	28.9235	50	1401	1542.8	33.9892	50
					1274	1302.28	40.621	57					1461	1510	26.533	51
A05	1000	1255.16	16.3036	31	1000	1268.06	17.401	31	1000	1284.19	11.7684	31	1000	1268.06	11.6674	31
	1278	1243.11	14.4385	61	1252	1247.09	25.362	55	1305	1273.71	15.4955	62	1247	1248.98	15.8326	59
	1298	1240.38	14.8141	52	1232	1239.81	11.8647	53	1325	1280.31	14.1767	64	1227	1263.75	16.95	64
	1258	1255.31	15.2199	64	1212	1231.63	17.7187	43	1285	1302.08	14.3136	53	1207	1270.62	17.8428	65
					1272	1244.34	25.9073	53					1267	1289.02	18.1388	61
A06	1000	1105.81	16.5357	31	1000	1092.58	13.1574	31	1000	1251.61	15.2964	31	1000	1183.55	11.7042	31
	1123	1108.93	17.6737	75	1074	1103.33	16.4233	69	1270	1238.46	21.2184	65	1162	1177.38	14.4801	61
	1143	1105.08	15.9366	61	1054	1098.41	26.1519	69	1290	1218.18	20.7267	66	1142	1193.62	25.4357	69
	1103	1126.23	35.3179	69	1034	1116.11	25.5396	72	1250	1220.17	17.2292	58	1122	1208.36	30.9936	61
					1094	1079.09	13.5564	66					1182	1193.06	15.9496	62
A07	1000	1246.13	15.9557	31	1000	1147.42	16.9249	31	1000	1226.13	29.2891	31	1000	1248.06	22.4231	31
	1265	1246.92	16.2906	65	1130	1157.21	25.3245	68	1244	1243.23	26.4125	62	1228	1251.82	35.384	66
	1285	1255.25	13.4915	61	1110	1164.91	18.2368	57	1264	1239.51	18.1132	61	1208	1286.39	21.605	61
	1245	1248.91	18.093	64	1090	1161.43	21.1148	49	1224	1255.83	21.6515	60	1188	1259.83	30.921	58
					1150	1270.57	23.6323	35					1248	1240.5	17.3132	60
A08	1000	1147.1	10.3902	31	1000	1141.61	12.1372	31	1000	1243.55	15.1764	31	1000	1213.87	18.9169	31
	1168	1169.06	11.6454	64	1121	1151.64	12.7789	61	1267	1247.19	17.5	64	1191	1217.24	15.5364	58		K05
	1188	1164.56	11.6457	68	1101	1169.57	16.5701	70	1287	1232.54	13.316	63	1171	1218.15	12.2337	65		A03
	1148	1150.61	12.0101	66	1081	1163.24	13.4321	68	1247	1209.06	20.9094	64	1151	1212.81	17.4091	64		A04
					1141	1158.03	10.6175	61					1211	1207.46	13.5561	63		A05
K07	1000	1332.58	19.9946	31	1000	1276.45	21.2208	31	1000	1247.42	17.4848	31	1000	1248.71	12.8431	31		A06
	1353	1340.58	23.6323	52	1254	1312.26	52.3049	62	1266	1280.31	27.5433	64	1229	1281.02	31.2219	59		A07
	1373	1351.15	37.5987	61	1234	1376.84	52.1042	57	1286	1284.75	16.1871	61	1209	1322.5	25.814	56		A08
	1333	1289.19	23.4205	62	1214	1385.1	56.4994	49	1246	1242.5	17.6383	64	1189	1300.73	26.2364	55		A08
					1274	1304.1	25.323	61					1249	1260.51	15.8031	59		K09
K09	1000	1348.06	23.8634	31	1000	1304.52	39.1441	31	1000	1340	19.3218	31	1000	1349.03	15.9906	31		K11
	1365	1297.66	55.4274	64	1291	1228.33	42.5561	66	1357	1357.12	30.4436	52	1330	1358.81	26.7224	59		K10
	1385	1293.68	40.604	57	1271	1248.69	41.5321	61	1377	1351.07	30.6107	56	1310	1357.19	20.7669	57		K06
	1345	1332.17	26.5826	115	1251	1264.73	54.5641	55	1337	1351.61	22.7857	56	1290	1342.41	19.0392	58		K08
					1311	1310.16	31.392	63					1350	1315.4	26.3858	63		K04
K11	1000	1270.33	14.0156	30	1000	1179.03	20.4279	31	1000	1268.39	38.9099	31	1000	1254	26.34	30
	1288	1256.47	20.9593	51	1157	1216.21	27.9616	58	1295	1250.31	24.8787	64	1237	1243.17	22.1305	63				K01
	1308	1246.67	37.6724	60	1137	1212.65	19.746	68	1315	1268.25	19.8317	57	1217	1227.29	22.3476	59				A01
	1268	1212.03	23.0277	59	1117	1201.09	27.8669	55	1275	1258.79	18.1036	66	1197	1235.57	28.3152	61				K03
					1177	1194.76	19.3322	63					1257	1192.73	18.5261	66				A10
K10	1000	1323.23	29.256	31	1000	1334.84	27.7934	31	1000	1322.9	19.6966	31	1000	1301.94	25.4846	31				A09
	1339	1322.41	22.6577	58	1309	1304.41	33.7981	59	1347	1280.62	19.1113	65	1282	1295.86	20.6928	58				A02
	1359	1314.58	19.5044	59	1289	1299.34	21.4374	61	1367	1300.62	20.0693	64	1262	1293.39	30.2881	56				K02
	1319	1345	29.0575	54	1269	1324.33	42.8781	60	1327	1308.45	30.6538	58	1242	1288.2	27.417	61				K05
					1329	1297.37	22.5615	57					1302	1303.23	28.155	62				A03
K06	1000	1200	26.5832	31	1000	1342.58	19.4881	31	1000	1178.39	27.092	31	1000	1184.84	23.6461	31				A04
	1218	1215.65	26.2354	62	1320	1331.17	23.5128	60	1196	1184.15	26.3985	65	1160	1194.29	20.5343	63				A05
	1238	1234.43	37.3061	61	1300	1296.91	29.5568	55	1216	1187.1	26.1388	62	1140	1210.48	23.4295	62				A06
	1198	1212.5	28.4151	56	1280	1280.96	15.7505	52	1176	1258.39	55.7569	62	1120	1193.48	27.2025	66				A07
					1340	1300.63	22.2067	63					1180	1181.15	28.5831	61				A08
K08	1000	1246.45	22.7374	31	1000	1228.06	16.6171	31	1000	1225.81	16.8867	31	1000	1249.68	24.2877	31				A08
	1263	1220.97	21.016	62	1205	1210.48	17.1232	62	1248	1239.49	18.4226	59	1228	1242.71	18.1783	59				K09
	1283	1223.87	19.0215	62	1185	1190.75	20.9844	67	1268	1248.83	20.3438	60	1208	1255	20.8709	60				K11
	1243	1232.15	21.1019	65	1165	1192.19	21.1921	64	1228	1242.86	20.2452	56	1188	1250.74	23.7798	54				K10
					1225	1219.51	14.3092	61					1248	1250.55	20.4059	55				K06
K04	1000	1385	13.834	30	1000	1381.29	18.3924	31												K08
	1405	1379.79	15.7763	48	1362	1384.44	20.8921	54												K04
	1425	1383.82	12.2461	55	1342	1403.75	19.0275	56
	1385	1386.35	17.3803	52	1322	1397	20.1271	50
					1382	1384.07	18.5837	54
